# Supplementary material for: Suppressive cancer nonstop extension mutations increase C-terminal hydrophobicity and disrupt evolutionarily conserved amino acid patterns
Source: Nat Commun. 2024 Oct 25;15:9209. doi: 10.1038/s41467-024-52779-4 (PMC11502859; doi:10.1038/s41467-024-52779-4)
Supplement: Supplementary file 5 — Supplementary Data 2 [file 41467_2024_52779_MOESM5_ESM.xlsx]

## Sheet: Suppl. Data 2
oligo #	Gene	Extension sequence (nucleotide)	Extension type	M.E.	M.E.>=3 + min. 3 reps >=3; 1= yes	M.E.>=10 + min. 3 reps >=10, 1= yes	CGC Tier	TSG / OG	Molecular Genetics	TSG vs. OG
705	APC	GAAAAGAGAGGAAGAATGAAACTAAGAAAATTCTATGTTAATTACAACTGCTATATAGACATTTTGTTTCAAATGAAACTTTAA	NonstopDB MUT	473.127	1	1	1	TSG	Rec	TSG
639	ATM	TGCTCTTCAGTATATGAATTACCCTTTCATTCAGCCTTTAGAAATTATATTTTAGCCTTTATTTTTAACCTGCCAACATACTTTAAGTAG	NonstopDB MUT	8.50248	1	0	1	TSG	Rec	TSG
118	B2M	CAAGCAGCATCATGGAGGTTTGAAGATGCCGCATTTGGATTGGATGAATTCCAAATTCTGCTTGCTTGCTTTTTAATATTGATATGCTTATACACTTACACTTTATGCACAAAATTGTTTTTGATCCATGGTTTGCTGAATCCACAGATGTGGAGCCCCTGGATACGGAAGGCCCGCTGTACTTTGAATGACAAATAA	NonstopDB MUT	11.0923	1	0	1	TSG	Rec	TSG
2100	BAP1	GGAGGACTGCTGGCCCTGACTCTGCAGCCCACTCTTGCCGTGTGGCCCTCACCAGGGTCCTTCCCTGCCCCACTTCCCCTTTTCCCAGTATTACTGAATAGTCCCAGCTGGAGAGTCCAGGCCCTGGGAATGGGAGGAACCAGGCCACATTCCTTCCATCGTGCCCTGAGGCCTGACACGGCAGATCAGCCCCATAGTGCTCAGGAGGCAGCATCTGGAGTTGGGGCACAGCGAGGTACTGCAGCTTCCTGA	NonstopDB MUT	5.39326	1	0	1	TSG	Rec	TSG
2101	BAP1	GATCAGCCCCATAGTGCTCAGGAGGCAGCATCTGGAGTTGGGGCACAGCGAGGTACTGCAGCTTCCTCCACAGCCGGCTGTGGAGCAGCAGGACCTGGCCCTTCTGCCTGGGCAGCAGAATATATATTTTACCTATCAGAGACATCTATTTTTCTGGGCTCCAACCCAACATGCCACCATGTTGACATAAGTTCCTACCTGACTATGCTTTCTCTCCTAGGAGCTGTCCTGGTGGGCCCAGGTCCTTGTTGA	NonstopDB MUT	4.58904	1	0	1	TSG	Rec	TSG
2102	BAP1	GACATAAGTTCCTACCTGACTATGCTTTCTCTCCTAGGAGCTGTCCTGGTGGGCCCAGGTCCTTGTATCATGCCACGGTCCCAACTACAGGGTCCTAGCTGGGGGCCTGGGTGGGCCCTGGGCTCTGGGCCCTGCTGCTCTAGCCCCAGCCACCAGCCTGTCCCTGTTGTAAGGAAGCCAGGTCTTCTCTCTTCATTCCTCTTAGGAGAGTGCCAAACTCAGGGACCCAGCACTGGGCTGGGTTGGGAGTAG	NonstopDB MUT	5.92129	1	0	1	TSG	Rec	TSG
2103	BAP1	TTAGGACTGCTGGCCCTGACTCTGCAGCCCACTCTTGCCGTGTGGCCCTCACCAGGGTCCTTCCCTGCCCCACTTCCCCTTTTCCCAGTATTACTGAATAGTCCCAGCTGGAGAGTCCAGGCCCTGGGAATGGGAGGAACCAGGCCACATTCCTTCCATCGTGCCCTGAGGCCTGACACGGCAGATCAGCCCCATAGTGCTCAGGAGGCAGCATCTGGAGTTGGGGCACAGCGAGGTACTGCAGCTTCCTGA	NonstopDB MUT	8.12394	1	0	1	TSG	Rec	TSG
2104	BAP1	AGAGGACTGCTGGCCCTGACTCTGCAGCCCACTCTTGCCGTGTGGCCCTCACCAGGGTCCTTCCCTGCCCCACTTCCCCTTTTCCCAGTATTACTGAATAGTCCCAGCTGGAGAGTCCAGGCCCTGGGAATGGGAGGAACCAGGCCACATTCCTTCCATCGTGCCCTGAGGCCTGACACGGCAGATCAGCCCCATAGTGCTCAGGAGGCAGCATCTGGAGTTGGGGCACAGCGAGGTACTGCAGCTTCCTGA	NonstopDB MUT	2.6307	0	0	1	TSG	Rec	TSG
2105	BAP1	TCAGGACTGCTGGCCCTGACTCTGCAGCCCACTCTTGCCGTGTGGCCCTCACCAGGGTCCTTCCCTGCCCCACTTCCCCTTTTCCCAGTATTACTGAATAGTCCCAGCTGGAGAGTCCAGGCCCTGGGAATGGGAGGAACCAGGCCACATTCCTTCCATCGTGCCCTGAGGCCTGACACGGCAGATCAGCCCCATAGTGCTCAGGAGGCAGCATCTGGAGTTGGGGCACAGCGAGGTACTGCAGCTTCCTGA	NonstopDB MUT	1.74416	0	0	1	TSG	Rec	TSG
247	BCL2	CGAGGCCACAGGTCCGAGATGCGGGGGTTGGAGTGCGGGTGGGCTCCTGGGGCAATGGGAGGCTGTGGAGCCGGCGAAATAAAATCAGAGTTGTTGCTTCCCGGCGTCCCTACCTCCTCCTCTGGACAAAGCGTTCACTCCCAACCTGACCGATAA	NonstopDB MUT	1.45672	0	0	1	oncogene, fusion	Dom	OG
252	BCL2	TGGGGCCACAGGTCCGAGATGCGGGGGTTGGAGTGCGGGTGGGCTCCTGGGGCAATGGGAGGCTGTGGAGCCGGCGAAATAAAATCAGAGTTGTTGCTTCCCGGCGTCCCTACCTCCTCCTCTGGACAAAGCGTTCACTCCCAACCTGACCGATAA	NonstopDB MUT	5.51722	0	0	1	oncogene, fusion	Dom	OG
1587	CARS	GGAGGGGGCACAGGACTGACTTTTTAA	NonstopDB MUT	0.298878	0	0	1	TSG, fusion	Dom	TSG
2019	CASP8	TCATGGTGCTATTTTGTTTGTTTTGTTTTGTTTTGTTTTTTTGAGACAGAATCTCGCTCTGTCGCCCAGGCTGGAGTGCAGTGGCGTGATCTCGGCTCACCGCAAGCTCCGCCTCCCGGGTTCAGGCCATTCTCCTGCTGA	NonstopDB MUT	22.4932	1	1	1	TSG	Rec	TSG
955	CBLC	TTAAGGCCAGGGCACCCAGATGTGCTGCTCAAGGGAGCCCCAAGGGCTGGAAGGGGGTTGTGA	NonstopDB MUT	1.91248	0	0	1	oncogene, TSG	Rec	TSG
1738	CCDC6	CAATGCATGAGCTTAGTCTGA	NonstopDB MUT	0.688805	0	0	1	TSG, fusion	Dom	TSG
1278	CCND2	TGTGGATGCCAGTTGGGCCGAAAGAGAGAGACGCGTCCATAA	NonstopDB MUT	0.807753	0	0	1	oncogene, fusion	Dom	OG
1300	CCND2	CGAGGATGCCAGTTGGGCCGAAAGAGAGAGACGCGTCCATAA	NonstopDB MUT	0.783056	0	0	1	oncogene, fusion	Dom	OG
152	CDKN1B	TTAACAGCTCGAATTAAGAATATGTTTCCTTGTTTATCAGATACATCACTGCTTGATGAAGCAAGGAAGATATACATGAAAATTTTAAAAATACATATCGCTGACTTCATGGAATGGACATCCTGTATAAGCACTGAAAAACAACAACACAATAACACTAAAATTTTAGGCACTCTTAAATGA	NonstopDB MUT	148.19	1	1	1	TSG	Rec	TSG
158	CDKN1B	TCAACAGCTCGAATTAAGAATATGTTTCCTTGTTTATCAGATACATCACTGCTTGATGAAGCAAGGAAGATATACATGAAAATTTTAAAAATACATATCGCTGACTTCATGGAATGGACATCCTGTATAAGCACTGAAAAACAACAACACAATAACACTAAAATTTTAGGCACTCTTAAATGA	NonstopDB MUT	38.0752	1	0	1	TSG	Rec	TSG
1289	CDKN2A	CAGGGAAGCTACGGGATTCCGCCGAGGAGCGCCAGAGCCTGA	NonstopDB MUT	5.31058	1	0	1	TSG	Rec	TSG
1312	CDKN2A	TCAAAGAACCAGAGAGGCTCTGAGAAACCTCGGGAAACTTAG	NonstopDB MUT	0.492725	0	0	1	TSG	Rec	TSG
492	CEBPA	TCAGGCGCGCGGCTGTGGGACCGCCCTGGGCCAGCCTCCGGCGGGGACCCAGGGAGTGGTTTGGGGTCGCCGGATCTCGAGGCTTGCCCGAGCCGTGCGAGCCAGGACTAG	NonstopDB MUT	0.648487	0	0	1	TSG	Dom	TSG
822	CHCHD7	CGAGAATTCTATCGTGATGCAGAGAAGAAAGAACGGAGTGAAGCCATTTATGCCTACGGCAGCAGAAAGAGATGA	NonstopDB MUT	7.01795	1	0	1	fusion	Dom	OG
132	CIC	GGAGGGACCCCTGAGAAGATGCCAGGACTTATAGTACCCCCTCAGGACATGGACAGTATGTGGGGGCAGGAAGGTTATCTCCTCCCGGGTAAAGCCATTTCGTCCTCTCCAGTTTGGGGCGGAATGAGGCCTGCTCCTCTTGTAAATACCCCCTTCCCTCGAAGCTCCCTCCCGGTGCTGGGGGGCAGCTGA	NonstopDB MUT	6.47951	1	0	1	oncogene, TSG, fusion	Rec	TSG
508	CIITA	CGATCCCAGCTGTGCTCTGGACAGGCATGTTCTCTGAGGACACTAACCACGCTGGACCTTGAACTGGGTACTTGTGGACACAGCTCTTCTCCAGGCTGTATCCCATGA	NonstopDB MUT	42.5688	1	1	1	TSG, fusion	Dom	TSG
511	CIITA	TCATCCCAGCTGTGCTCTGGACAGGCATGTTCTCTGAGGACACTAACCACGCTGGACCTTGAACTGGGTACTTGTGGACACAGCTCTTCTCCAGGCTGTATCCCATGA	NonstopDB MUT	91.6534	0	0	1	TSG, fusion	Dom	TSG
1609	CREB3L1	CAGGCCATGCCAAGACCCAGGACATAG	NonstopDB MUT	0.317313	0	0	1	TSG, fusion	Dom	TSG
881	CREBBP	TATCATTGTGAGAGCATCACCTTTTCCCTTTCATGTTCTTGGACCTTTTGTACTGAAAATCCAGGCATCTAG	NonstopDB MUT	33.7078	1	1	1	oncogene, TSG, fusion	Dom/Rec
1203	CSF3R	TACGGCTTCCTGGGGTTCCCTTCTTGGGCCTGCCTCTTAAAGGCCTGA	NonstopDB MUT	5.34805	1	0	1	oncogene	Dom	OG
286	CTCF	TTATGGCGGAGCCTTGTGCGTCGCCAGGACTTCTCTGGGCTGTGTTTAAACGGCCCGCATCTTAATTTTTCTCCCTTCTTTCTTTTTTTGGCTTTGGGAAAAGCATCATTTTACCAAACATACCGAGAACGAAAACTTCAAGGATGA	NonstopDB MUT	9.53196	1	0	1	TSG	Dom	TSG
40	CUX1	CGATACCCCGGGGCCTCCCCCGTGACAGTGACGGCTGCGCCTCCACCCCGACTGCTCAGTGCATCTAATCACTTAGACTCCCCTGAAGAATCCCCCATGGAAACTGCCCTTATCCGCTGTCCAGCAGCTGCCAGAGGCCCCAGGTCACCTCGGGTCCCCTTGAAAGAATGTCTCGGTCACATCAGGCCCGCTAGGTCCAGAGAGCGAGCCCCCAATGCCCGGCCAGGCTAA	NonstopDB MUT	4.5409	0	0	1	oncogene, TSG	Dom	OG
706	DDX3X	GGAGCCTGCTTTGCAGTAGGTCACCCTGCCAAACAAGCTAATATGGAAACCACATGTAACTTAGCCAGACTATACCTTGTGTAG	NonstopDB MUT	17.5561	1	1	1	TSG		TSG
818	DDX5	CAAGACTTTAGAAGTATATGTAAATGTCTGTTTTTCATAATTGCTCTTTATATTGTGTGTTATCTGACAAGATAG	NonstopDB MUT	10.2419	1	0	1	oncogene, fusion	Dom	OG
1527	EBF1	TTAAAGAATTGCCTTGAAGAATTGTATTAA	NonstopDB MUT	2.50256	0	0	1	TSG, fusion	Dom	TSG
634	EP300	TACAGACACCTTGTAGTATTTTGGGAGCAAAAAAATTATTTTCTCTTAACAAGACTTTTTGTACTGAAAACAATTTTTTTGAATCTTTCGTAG	NonstopDB MUT	14.0106	1	0	1	TSG, fusion	Rec	TSG
1493	ERBB2	TCAACCAGAAGGCCAAGTCCGCAGAAGCCCTGA	NonstopDB MUT	0.591491	0	0	1	oncogene, fusion	Dom	OG
1645	ERCC5	TATTTAAAAAATATGTATCCTCTATAA	NonstopDB MUT	7.72191	1	0	1	TSG	Rec	TSG
609	ETV6	GGAAGGAACCAACAGTCCACCTCAGCGGGCCAGCAGCCCAGGGAACCCCTGCCCACCAGGATTGCTGGAAGTGTGACGGAGCAGGCGGGCTGA	NonstopDB MUT	4.0139	1	0	1	TSG, fusion	Dom	TSG
1158	EWSR1	TACATGCAGAGACCCCGCAGAGCTGCATTGACTACCAGATTTATTTTTTAA	NonstopDB MUT	114.298	1	0	1	oncogene, fusion	Dom	OG
1159	EWSR1	TATATGCAGAGACCCCGCAGAGCTGCATTGACTACCAGATTTATTTTTTAA	NonstopDB MUT	6.81212	1	0	1	oncogene, fusion	Dom	OG
2183	FANCD2	TACACCCCAGATAAATTGTTGCCTGCTTCTGTGTCTCTGCCAGCCTGTGATCATTTTGTGTTAGAGTTTGAAATCCGCTGTTTGCCTTTCTTACTGGTAGGATCCTTTTTTGTTCCTCTTTTTTTTTTTTTTTTTTTTTTTTTAAAGACGGGGACTCGCTGTGTTTCCCAGGCTGGAGTGCAGTGCTGCAATCTTGGCTCACTGCAACCTCCATCTCCTAGGTTCAAGCGATTCTCCTGCCTCAGCCTCTGA	NonstopDB MUT	5.79064	1	0	1	TSG	Rec	TSG
2184	FANCD2	GTTCCTCTTTTTTTTTTTTTTTTTTTTTTTTTAAAGACGGGGACTCGCTGTGTTTCCCAGGCTGGAGTGCAGTGCTGCAATCTTGGCTCACTGCAACCTCCATCTCCTAGGTTCAAGCGATTCTCCTGCCTCAGCCTCCTGAGTAGCTGGGACGACAGGCACATGCCACCATGCCCAGCTAATTTTTGTATTTTTAGTAGATACGGGGTTTTACCATGTCGGCCAGATGGTCTCAATCTCCTGAACTCATGA	NonstopDB MUT	4.35035	0	0	1	TSG	Rec	TSG
727	FANCE	AGACCATCCACCAAGGGACCACCCTCTTGGTGCTCCATCACCAGCTTCCTGAAGGGCATTTCTTTCTTCACCACCTTGTCTTGA	NonstopDB MUT	13.771	1	0	1	TSG	Rec	TSG
1120	FBXO11	TGTATTCCTTCCCTAAAGAAAAAGTCCTGCCATTGTAACATCATAACTTAA	NonstopDB MUT	163.293	1	1	1	TSG	Rec	TSG
224	FBXW7	TGGAGAGCAGAAAAGATGAATTTGTCCAATTGTGTAGACGATATACTCCCTGCCCTTCCCCCTGCAAAAAGAAAAAAAGAAAAGAAAAAGAAAAAAATCCCTTGTTCTCAGTGGTGCAGGATGTTGGCTTGGGGCAACAGATTGAAAAGACCTACAGACTAA	NonstopDB MUT	248.535	1	1	1	TSG	Rec	TSG
762	FES	CGAGGCTGGGACCCCCTTCTCAAGCTGGTGGCCTCTGCAGGCCTAGGTGCAGCTCCTCAGCGGCTCCAGCTCATATGCTGA	NonstopDB MUT	32.6146	1	1	1	oncogene, TSG
2248	FGFR3	TCAAGGGCCACTGGTCCCCAACAATGTGAGGGGTCCCTAGCAGCCCACCCTGCTGCTGGTGCACAGCCACTCCCCGGCATGAGACTCAGTGCAGATGGAGAGACAGCTACACAGAGCTTTGGTCTGTGTGTGTGTGTGTGCGTGTGTGTGTGTGTGTGTGCACATCCGCGTGTGCCTGTGTGCGTGCGCATCTTGCCTCCAGGTGCAGAGGTACCCTGGGTGTCCCCGCTGCTGTGCAACGGTCTCCTGTGA	NonstopDB MUT	6.48998	1	0	1	oncogene, fusion	Dom	OG
2249	FGFR3	GCTGGTGCACAGCCACTCCCCGGCATGAGACTCAGTGCAGATGGAGAGACAGCTACACAGAGCTTTGGTCTGTGTGTGTGTGTGTGCGTGTGTGTGTGTGTGTGTGCACATCCGCGTGTGCCTGTGTGCGTGCGCATCTTGCCTCCAGGTGCAGAGGTACCCTGGGTGTCCCCGCTGCTGTGCAACGGTCTCCTGACTGGTGCTGCAGCACCGAGGGGCCTTTGTTCTGGGGGGACCCAGTGCAGAATGTAA	NonstopDB MUT	6.28628	1	0	1	oncogene, fusion	Dom	OG
2250	FGFR3	TGGAGGGCCACTGGTCCCCAACAATGTGAGGGGTCCCTAGCAGCCCACCCTGCTGCTGGTGCACAGCCACTCCCCGGCATGAGACTCAGTGCAGATGGAGAGACAGCTACACAGAGCTTTGGTCTGTGTGTGTGTGTGTGCGTGTGTGTGTGTGTGTGTGCACATCCGCGTGTGCCTGTGTGCGTGCGCATCTTGCCTCCAGGTGCAGAGGTACCCTGGGTGTCCCCGCTGCTGTGCAACGGTCTCCTGTGA	NonstopDB MUT	3.68877	1	0	1	oncogene, fusion	Dom	OG
517	FOXA1	GAGCTCCCGGGACTGGGGGGTTTGTCTGGCATAGCCATGCTGGTAGCAAGAGAGAAAAAATCAACAGCAAACAAAACCACACAAACCAAACCGTCAACAGCATAA	NonstopDB MUT	1.47023	0	0	1	oncogene	Dom	OG
602	FOXL2	TGGGAGCCCACCGCATGCCGGTGCAGACGGATGCGAGGATGCAGGGACGCGCGACGCCGGCCCCGGTCGCAGCCGACGACGCCGCCGCCAGCCTGA	NonstopDB MUT	17.4828	1	0	1	oncogene, TSG	Dom	OG
241	FOXP1	TGTCTATCGGGGCGGGCCAACCCCGAGAATGAAGATTGGAAAAAGGAAAAAAAAAAAAACACGTCAAAAGTTAGCAGTGAAATTGTTCTCCATTTGTTGTACAGTCTGGAGGATTTTCACTACGTTTTGACAACTCTGAAATGTGTTAACTCTTAG	NonstopDB MUT	9.43511	1	0	1	oncogene, fusion	Dom	OG
1630	GATA1	TCAACCTTCAAAGCTTTTGTAAAATAA	NonstopDB MUT	0.381245	0	0	1	oncogene, TSG	Dom	OG
1014	GATA2	TATGGAACAGATGGACGTCGAGGACCGGGCACTCCCGGGATGGGTGGACCAAACCCTTAG	NonstopDB MUT	1.67803	0	0	1	oncogene	Dom	OG
282	GNA11	TTAGCGCCCAGGCCCAGGGAGACGGGATGGAGACACGGGGCAGGACCTTCCTTCCACGGAGCCTGCGGCTGCCGGGCGGGTGGCGCTGCCGAGTCCGGGCCGGGGCCTCTGCCCGCGGGAGGAGATTTTTTTTTTTCATATTTTTAA	NonstopDB MUT	11.8162	1	1	1	oncogene	Dom	OG
1220	GRIN2A	AAAAAATCTTCCATTAATGTTTTATCTATAGGGAAATATACGTAA	NonstopDB MUT	1.7684	0	0	1	TSG	Rec	TSG
1782	HEY1	TACAGAACTGATGTAGAATGA	NonstopDB MUT	0.612869	0	0	1	oncogene, fusion	Dom	OG
305	HIP1	TACAGCCAAACCAACACCCCATATGTCAGTGTAAATCCTTGTTACCTATCTCGTGTGTGTTATTTCCCCAGCCACAGGCCAAATCCTTGGAGTCCCAGGGGCAGCCACACCACTGCCATTACCCAGTGCCGAGGACATGCATGA	NonstopDB MUT	2.78368	0	0	1	oncogene, fusion	Dom	OG
1149	HMGA2	TATGGGGCGCCAACGTTCGATTTCTACCTCAGCAGCAGTTGGATCTTTTGA	NonstopDB MUT	9.36246	1	0	1	oncogene, fusion	Dom	OG
2337	HOOK3	TGGAGAAGTTGTGCCGCTCAATCACAGACACCTGCACCCACAACATACTTCTGTTACACACAAGAACATTTCAGGAAACTCAGCCAGCTTATTTTTTGTTTCTCTTCTATGTCAATACTTAGTGTTTCTCATTTTGAGGACTTTTTCTCTCTCCTGTATCTTTGTTTTAGTTTCTTTGGTTTTTATTTTGTAGTCCTTTCAGTTATTTTTAATGTGCCAAAAATTTGTACATGTTCAATTAAAAATGTTTGA	NonstopDB MUT	2.08314	0	0	1	fusion	Dom	OG
2338	HOOK3	AGAAGTTGTGCCGCTCAATCACAGACACCTGCACCCACAACATACTTCTGTTACACACAAGAACATTTCAGGAAACTCAGCCAGCTTATTTTTTGTTTCTCTTCTATGTCAATACTTAGTGTTTCTCATTTTGAGGACTTTTTCTCTCTCCTGTATCTTTGTTTTAGTTTCTTTGGTTTTTATTTTGTAGTCCTTTCAGTTATTTTTAATGTGCCAAAAATTTGTACATGTTCAATTAAAAATGTTGTATAA	NonstopDB MUT	3.08913	0	0	1	fusion	Dom	OG
1995	JAK2	TGGAAGAAATGA	NonstopDB MUT	0.476279	0	0	1	oncogene, fusion	Dom	OG
2179	JAK3	TTGCTCCTGCCCGCAGACCTCTGGATTAGGTCTCTGTTGACTGGCTGTGTGACCTTAGGCCCGGAGCTGCCCCTCTCTGGGCCTCAGAGGCCTTATGAGGGTCCTCTACTTCAGGAACACCCCCATGACATTGCATTTGGGGGGGCTCCCGTGGCCTGTAGAATAGCCTGTGGCCTTTGCAATTTGTTAAGGTTCAAGACAGATGGGCATATGTGTCAGTGGGGCTCTCTGAGTCCTGGCCCAAAGAAGTGA	NonstopDB MUT	5.03958	1	0	1	oncogene	Dom	OG
2180	JAK3	CAGGAACACCCCCATGACATTGCATTTGGGGGGGCTCCCGTGGCCTGTAGAATAGCCTGTGGCCTTTGCAATTTGTTAAGGTTCAAGACAGATGGGCATATGTGTCAGTGGGGCTCTCTGAGTCCTGGCCCAAAGAAGCAAGGAACCAAATTTAAGACTCTCGCATCTTCCCAACCCCTTAAGCCCTGGCCCCCTGAGTTTCCTTTTCTGTCTCTCTCTTTTTATTTTTTTTATTTTTATTTTTATTTTTGA	NonstopDB MUT	7.53898	1	0	1	oncogene	Dom	OG
1687	JUN	TCAAGAGAGACCGTCGGGGGCTGA	NonstopDB MUT	3.3986	1	0	1	oncogene	Dom	OG
1631	KDM6A	TCATATTGTTCCATGGACATTAAATGA	NonstopDB MUT	1.21992	0	0	1	oncogene, TSG	Rec	TSG
1242	KDSR	CAATCTTCTTACCCCTTGGAAGAAGACTGTTTCCAAATAATTTGA	NonstopDB MUT	0.7644	0	0	1	fusion	Dom	OG
1557	KLK2	TCAGTGCCCCTGTCCCACCCCTACCTCTAG	NonstopDB MUT	0.370377	0	0	1	fusion	Dom	OG
480	KMT2C	TTAAATGCATTCCTTGCTAGCTCAGCGGGCGGCTTGTCCCTAGGAAGAGGCGATTCAACACACCATTGGAATTTTGCAGACAGAAAGAGATTTTTGTTTTCTGTTTTATGA	NonstopDB MUT	16.8535	1	1	1	TSG	Rec	TSG
2060	LMNA	GGAGGCCGAGCCTGCACTGGGGCCACCCAGCCAGGCCTGGGGGCAGCCTCTCCCCAGCCTCCCCGTGCCAAAAATCTTTTCATTAAAGAATGTTTTGGAACTTTATGA	NonstopDB MUT	17.8804	0	0	1	fusion	Dom	OG
1367	LRP1B	CAATCAGTGATATCTTTTATATGCTGTATAAATGTATAA	NonstopDB MUT	11.6959	1	0	1	TSG	Rec	TSG
315	MAF	TGGAATTTGTGTGAGAGCTGTACATTAAAAAAAATCATCATTATTATTATTATTTGCAGTCATGGAGAACCACCTACCCCTGACTTCTGTTTAGTCTCCTTTTTAAATAAAAATTACTGTGTTAGAGAAGAAGGCTATTAA	NonstopDB MUT	61.6802	0	0	1	oncogene, fusion	Dom	OG
483	MAFB	TTAGTCGTGGCCGGTCCTGGCCCCCGCCCTTGCCCCGGCCCGGACTCCCTGTCCCACGTCCCTAGTCCCAGACTACCCCGGACCCTGTCCCTGCCGCGGCCCCAGCCTTGA	NonstopDB MUT	9.73998	1	0	1	oncogene, fusion	Dom	OG
487	MAP2K1	CAAGTGTTTGGGAAGCAACAAAGAGCGAGTCCCCTGCCCGGTGGTTTGCCATGTCGCTTTTGGGCCTCCTTCCCATGCCTGTCTCTGTTCAGATGTGCATTTCACCTGTGA	NonstopDB MUT	13.1855	1	0	1	oncogene	Dom	OG
494	MAP2K1	TCAGTGTTTGGGAAGCAACAAAGAGCGAGTCCCCTGCCCGGTGGTTTGCCATGTCGCTTTTGGGCCTCCTTCCCATGCCTGTCTCTGTTCAGATGTGCATTTCACCTGTGA	NonstopDB MUT	12.4091	1	0	1	oncogene	Dom	OG
848	MAPK1	AAAATTTGTCAGGACAAGGGCTCAGAGGACTGGACGTGCTCAGACATCGGTGTTCTTCTTCCCAGTTCTTGA	NonstopDB MUT	2.30436	0	0	1	oncogene	Dom	OG
817	MAX	CAAGCCACTCGGGGCAGGCCAGCAATAAAAACTGTCTGTCTCCATCGTCTCATCCTCCTTTCAGTTCGTTGGTAG	NonstopDB MUT	491.009	1	1	1	TSG	Rec	TSG
882	MAX	TACAAAATGATTGTTTTGACCCCTTACACAAATGTCTTACTCCTGGCTTTAATTAAGCTGCTTGAGGGCTGA	NonstopDB MUT	15.5335	1	1	1	TSG	Rec	TSG
977	MAX	TCATCAAGTTCTTTGTTCCTGGGGAATTCACTTCTCTTCCTCCCTCATGGAAGATGCAAGTAA	NonstopDB MUT	4.92649	1	0	1	TSG	Rec	TSG
1025	MED12	TTAGCCACCTGGAGGAACTGCTTGTGCACTGGATGTGGCCCCACCCTTTCCTCTTAA	NonstopDB MUT	15.1191	1	0	1	TSG	Dom	TSG
477	MLH1	AAAATATGGTTATTTATGCACTGTGGGATGTGTTCTTCTTTCTCTGTATTCCGATACAAAGTGTTGTATCAAAGTGTGATATACAAAGTGTACCAACATAAGTGTTGGTAG	NonstopDB MUT	5.37754	1	0	1	TSG	Rec	TSG
496	MLH1	TATATATGGTTATTTATGCACTGTGGGATGTGTTCTTCTTTCTCTGTATTCCGATACAAAGTGTTGTATCAAAGTGTGATATACAAAGTGTACCAACATAAGTGTTGGTAG	NonstopDB MUT	23.476	1	1	1	TSG	Rec	TSG
1719	MLLT10	TGTCACCTGAGAAACATCTAG	NonstopDB MUT	1.38168	0	0	1	oncogene, fusion	Dom	OG
667	MSH6	TACACTGACTACATTGGAAGCTTTGAGTTGACTTCTGACAAAGGTGGTAAATTCAGACAACATTATGATCTAATAAACTTTATTTTTTAA	NonstopDB MUT	21.1174	1	1	1	TSG	Rec	TSG
1453	MSI2	TGTGCAGGTGCTTTCGTTGCCATCTCACTCTGA	NonstopDB MUT	8.27978	1	0	1	oncogene, fusion	Dom	OG
1485	MSI2	TCAGCAGGTGCTTTCGTTGCCATCTCACTCTGA	NonstopDB MUT	3.69595	1	0	1	oncogene, fusion	Dom	OG
1785	MSN	TACTGGGCACCCAGCCTCTAG	NonstopDB MUT	2.03937	0	0	1	fusion	Dom	OG
1178	MYCN	TTGACGCTTCTCAAAACTGGACAGTCACTGCCACTTTGCACATTTTGA	NonstopDB MUT	15.1611	1	1	1	oncogene	Dom	OG
1291	NBN	CAACTGAGGATTTTAAAAAGAAGCCATGGAAAAACTTCCTAG	NonstopDB MUT	7.35368	1	0	1	TSG	Rec	TSG
1574	NCOA1	TATCCACTTTTAAAGGAATGTGAAATTTAA	NonstopDB MUT	0.498338	0	0	1	fusion	Dom	OG
1811	NFATC2	CAAAAGAAGCCATTATAG	NonstopDB MUT	0.453306	0	0	1	oncogene, fusion	Dom	OG
458	NTRK3	TATTGGTGGCTGGTGGTCATGAATTCATACTCTGTTGCCTCCTCTCTCCCTGCCTCACATCTCCCTTCCACCTCACAACTCCTTCCATCCTTGACTGAAGCGAACATCTTCATATAA	NonstopDB MUT	23.1801	1	1	1	oncogene, fusion	Dom	OG
1171	NUMA1	AAAAGGGCCAGTACCAGTGAGTGGCCCCACCTGTGTCCCCGATGCTGA	NonstopDB MUT	0.398584	0	0	1	fusion	Dom	OG
620	PATZ1	TCAGGCAGCTGCTGTGTCCCCACGGAAACAACCATCTGGGGACTGCTGGGAAATGCTGTGAATGCGGAGGGAAGTGATGTTTGGGTTCTGTAG	NonstopDB MUT	10.9231	1	1	1	TSG, fusion	Dom	TSG
2290	PDGFB	TTGGGGCATCGGCAGGAGAGTGTGTGGGCAGGGTTATTTAATATGGTATTTGCTGTATTGCCCCCATGGGGTCCTTGGAGTGATAATATTGTTTCCCTCGTCCGTCTGTCTCGATGCCTGATTCGGACGGCCAATGGTGCTTCCCCCACCCCTCCACGTGTCCGTCCACCCTTCCATCAGCGGGTCTCCTCCCAGCGGCCTCCGGCGTCTTGCCCAGCAGCTCAAGAAGAAAAAGAAGGACTGAACTCCTGA	NonstopDB MUT	4.10939	1	0	1	oncogene, fusion	Dom	OG
2291	PDGFB	AGTGTGTGGGCAGGGTTATTTAATATGGTATTTGCTGTATTGCCCCCATGGGGTCCTTGGAGTGATAATATTGTTTCCCTCGTCCGTCTGTCTCGATGCCTGATTCGGACGGCCAATGGTGCTTCCCCCACCCCTCCACGTGTCCGTCCACCCTTCCATCAGCGGGTCTCCTCCCAGCGGCCTCCGGCGTCTTGCCCAGCAGCTCAAGAAGAAAAAGAAGGACTGAACTCCATCGCCATCTTCTTCCCTTAA	NonstopDB MUT	7.44033	1	0	1	oncogene, fusion	Dom	OG
1908	PIK3CA	TGGAAAGATAACTGA	NonstopDB MUT	0.482004	0	0	1	oncogene	Dom	OG
1901	POLQ	TCACTGTGCTGTTGA	NonstopDB MUT	0.620247	0	0	1	oncogene, TSG
1165	POU2AF1	GAGGCGTGGCTCCCACCTGAGTCCTGTTCCCTGAAACTGGGATTTTAA	NonstopDB MUT	0.527853	0	0	1	oncogene, fusion	Dom	OG
54	PPP2R1A	TGGTGCTGGAAGAGGAGCAAACACTGGCCTCTGGTGTCCACCCTCCAACCCCCACAAGTCCCTCTTTGGGGAGACACTGGGGGGCCTTTGGCTGTCACTCCCTGTGCATGGTCTGACCCCAGGCCCCTTCCCCCAGCACGGTTCCTCCTCTCCCCAGCCTGGGAAGATGTCTCACTGTCCACCTCCCAACGGGCTAGGGGAGCACGGGGTTGGACAGGACAGTGA	NonstopDB MUT	3.49346	0	0	1	TSG	Dom	TSG
1327	PRDM1	TATGATTTTCAGAAAACACTTATTTTGTTTCTTAAGTTATGA	NonstopDB MUT	8.51011	1	0	1	TSG	Rec	TSG
1931	PRF1	TGTGAACAGTGA	NonstopDB MUT	12.202	1	0	1	TSG	Rec	TSG
756	PRKACA	CAGGGGCATGCCTGTGCCCCCATGGGTTTTCTTTTTTCTTTTTTCTTTTTTTTGGTCGGGGGGGTGGGAGGGTTGGATTGA	NonstopDB MUT	5.48519	1	0	1	oncogene	Dom	OG
368	PTEN	TTGAATAAACTGAAAATGGACCTTTTTTTTTTTAATGGCAATAGGACATTGTGTCAGATTACCAGTTATAGGAACAATTCTCTTTTCCTGACCAATCTTGTTTTACCCTATACATCCACAGGGTTTTGA	NonstopDB MUT	9.05204	1	0	1	TSG	Dom	TSG
1579	PTEN	TGCATTTTTTTTTATCAAGAGGGATAA	NonstopDB MUT	6.7284	1	0	1	TSG	Dom	TSG
1580	PTEN	TGTATTTTTTTTTATCAAGAGGGATAA	NonstopDB MUT	8.48881	1	0	1	TSG	Dom	TSG
1596	PTEN	TTAATTTTTTTTTATCAAGAGGGATAA	NonstopDB MUT	5.68934	1	0	1	TSG	Dom	TSG
1627	PTEN	TCAATTTTTTTTTATCAAGAGGGATAA	NonstopDB MUT	2.76083	0	0	1	TSG	Dom	TSG
1872	QKI	TTACTTGCTGGATGA	NonstopDB MUT	4.54977	1	0	1	oncogene, TSG	Dom	OG
380	RAF1	TACTTGACTTTGCACCTGTCTTCAGGCTGCCAGGGGAGGAGGAGAAGCCAGCAGGCACCACTTTTCTGCTCCCTTTCTCCAGAGGCAGAACACATGTTTTCAGAGAAGCTGCTGCTAAGGACCTTCTAG	NonstopDB MUT	6.79465	1	0	1	oncogene, fusion	Dom	OG
350	RBM10	TTAGCAGCTTCAAGAGCAACTTCTCCACATGTTGGGTGTCCATCCTGGGGCAGGGAAGGACAGAGTGTTGGATGGCTGGGACGGGGCCTTGCTCTTGTCGGCCAGCCCACTCCCCAGCCAGAGAGGGCTTGA	NonstopDB MUT	8.95919	1	0	1	TSG	Rec/X	TSG
1959	SDHD	TTACCTTTTTGA	NonstopDB MUT	0.443465	0	0	1	TSG	Rec	TSG
1985	SDHD	TCACCTTTTTGA	NonstopDB MUT	0.336559	0	0	1	TSG	Rec	TSG
1648	SMAD2	TATAGCTTCACCAATCAAGTCCCATGA	NonstopDB MUT	0.531568	0	0	1	TSG	Rec	TSG
1781	SMAD3	TACAGACATCAAGTATGGTAG	NonstopDB MUT	1.21587	0	0	1	TSG	Rec	TSG
399	SMAD4	TGCGGTCTTTTACCGTTGGGGCCCTTAACCTTATCAGGATGGTGGACTACAAAATACAATCCTGTTTATAATCTGAAGATATATTTCACTTTTGTTCTGCTTTATCTTTTCATAAAGGGTTGA	NonstopDB MUT	2.65057	0	0	1	TSG	Rec	TSG
401	SMAD4	GGAGGTCTTTTACCGTTGGGGCCCTTAACCTTATCAGGATGGTGGACTACAAAATACAATCCTGTTTATAATCTGAAGATATATTTCACTTTTGTTCTGCTTTATCTTTTCATAAAGGGTTGA	NonstopDB MUT	5.18266	1	0	1	TSG	Rec	TSG
405	SMAD4	TTAGGTCTTTTACCGTTGGGGCCCTTAACCTTATCAGGATGGTGGACTACAAAATACAATCCTGTTTATAATCTGAAGATATATTTCACTTTTGTTCTGCTTTATCTTTTCATAAAGGGTTGA	NonstopDB MUT	5.8476	1	0	1	TSG	Rec	TSG
407	SMAD4	CGAGGTCTTTTACCGTTGGGGCCCTTAACCTTATCAGGATGGTGGACTACAAAATACAATCCTGTTTATAATCTGAAGATATATTTCACTTTTGTTCTGCTTTATCTTTTCATAAAGGGTTGA	NonstopDB MUT	6.89212	1	0	1	TSG	Rec	TSG
411	SMAD4	TCAGGTCTTTTACCGTTGGGGCCCTTAACCTTATCAGGATGGTGGACTACAAAATACAATCCTGTTTATAATCTGAAGATATATTTCACTTTTGTTCTGCTTTATCTTTTCATAAAGGGTTGA	NonstopDB MUT	7.73828	1	0	1	TSG	Rec	TSG
413	SMAD4	TGGGGTCTTTTACCGTTGGGGCCCTTAACCTTATCAGGATGGTGGACTACAAAATACAATCCTGTTTATAATCTGAAGATATATTTCACTTTTGTTCTGCTTTATCTTTTCATAAAGGGTTGA	NonstopDB MUT	115.684	1	1	1	TSG	Rec	TSG
445	SMO	TCAGCCTGCAGAGCAGGACCTGGGACAGGAAAGAGAGGAACCAATACCTTCAAGGCTCTTCTTCCTCACCGAGCATGCTTCCCTAGGATCCCGTCTTCCAGAGAACCTGTGGGCTGA	NonstopDB MUT	51.2832	1	0	1	oncogene	Dom	OG
707	SOX2	GGAGGGCCGGACAGCGAACTGGAGGGGGGAGAAATTTTCAAAGAAAAACGAGGGAAATGGGAGGGGTGCAAAAGAGGAGAGTAA	NonstopDB MUT	334.059	1	1	1	oncogene	Dom	OG
734	SOX2	TGGGGGCCGGACAGCGAACTGGAGGGGGGAGAAATTTTCAAAGAAAAACGAGGGAAATGGGAGGGGTGCAAAAGAGGAGAGTAA	NonstopDB MUT	29.6737	1	1	1	oncogene	Dom	OG
281	SRSF3	GAGAAGACAGTTTGCAAGAGAAGTGGTGTACAGGAAATTACTTCATTTGACAGGAGTATGTACAGAAAATTCAAGTTTTGTTTGAGACTTCATAAGCTTGGTGCATTTTTAAGATGTTTTAGCTGTTCAAATCTGTTTGTCTCTTGA	NonstopDB MUT	10.0403	1	0	1	oncogene, fusion	Dom	OG
121	STAT3	TCAGGAGCTGAGAACGGAAGCTGCAGAAAGATACGACTGAGGCGCCTACCTGCATTCTGCCACCCCTCACACAGCCAAACCCCAGATCATCTGAAACTACTAACTTTGTGGTTCCAGATTTTTTTTAATCTCCTACTTCTGCTATCTTTGAGCAATCTGGGCACTTTTAAAAATAGAGAAATGAGTGAATGTGGGTGA	NonstopDB MUT	6.43927	0	0	1	oncogene	Dom	OG
267	TCL1A	TGGTGTCTTGGCAGCACCTGTCTCCTTTCACCCCAGGGCCTGAGCCTGGCCAGCCTACAATGGGGATGTTGTGTTTCTGTTCACCTTCGTTTACTATGCCTGTGTCTTCTCCACCACGCTGGGGTCTGGGAGGAATGGACAGACAGAGGATGA	NonstopDB MUT	4.55727	1	0	1	oncogene, fusion	Dom	OG
1351	TET2	GAAATCTTGAGTCTGGCAGCAATTTGTAAAGGCTCATAA	NonstopDB MUT	18.6039	1	1	1	TSG	Rec	TSG
995	TLX1	TTAGCCTGCCCATTCTGCCCTGTGGGACCCCAGGCCCACTCAGGGGTCACTGAGGCCTGA	NonstopDB MUT	6.72574	1	0	1	oncogene, fusion	Dom	OG
22	TLX3	TCAGCCCACCAGCGCGCACCGTCGCCACGGATCGCCGCCCCCACCCAGCCGGGCGCCCCGGACCCCCCAGGCGGGCTGCGGGGGAACCGGCGCCGAGAGGGGAAGGGGCCGCCTAGCCCGAGTAGGCCCCAGGGCGCGGCCACAGACTGGCGGGCCGCGGAAGGGGGTAGGGCCCGAGCTCCGCGCGGCCGCACAATCCGAGCCCCCGCCCCGCGCCCCGTCCCGCCCCAGGCCCGGGCCTGA	NonstopDB MUT	3.7468	1	0	1	oncogene, fusion	Dom	OG
72	TNFAIP3	CAGCCGGAAACAGGTGGGTCACCTCCTGCAAGAAGTGGGGCCTCGAGCTGTCAGTCATCATGGTGCTATCCTCTGAACCCCTCAGCTGCCACTGCAACAGTGGGCTTAAGGGTGTCTGAGCAGGAGAGGAAAGATAAGCTCTTCGTGGTGCCCACGATGCTCAGGTTTGGTAACCCGGGAGTGTTCCCAGGTGGCCTTAGAAAGCAAAGCTTGTAA	NonstopDB MUT	4.8365	0	0	1	TSG	Rec	TSG
100	TP53	AAAGTTGAAAATATTATCCGTGGGCGTGAGCGCTTCGAGATGTTCCGAGAGCTGAATGAGGCCTTGGAACTCAAGGATGCCCAGGCTGGGAAGGAGCCAGGGGGGAGCAGGGCTCACTCCAGCCACCTGAAGTCCAAAAAGGGTCAGTCTACCTCCCGCCATAAAAAACTCATGTTCAAGACAGAAGGGCCTGACTCAGACTGA	NonstopDB MUT	1.24341	0	0	1	oncogene, TSG, fusion	Rec	TSG
104	TP53	CAAGTTGAAAATATTATCCGTGGGCGTGAGCGCTTCGAGATGTTCCGAGAGCTGAATGAGGCCTTGGAACTCAAGGATGCCCAGGCTGGGAAGGAGCCAGGGGGGAGCAGGGCTCACTCCAGCCACCTGAAGTCCAAAAAGGGTCAGTCTACCTCCCGCCATAAAAAACTCATGTTCAAGACAGAAGGGCCTGACTCAGACTGA	NonstopDB MUT	9.01109	0	0	1	oncogene, TSG, fusion	Rec	TSG
1093	TP53	TCAAGAGAGCATGAAAATGGTTCTATGACTTTGCCTGATACAGATGCTACTTGA	NonstopDB MUT	0.733882	0	0	1	oncogene, TSG, fusion	Rec	TSG
1521	TP53	GGACATTCTCCACTTCTTGTTCCCCACTGA	NonstopDB MUT	0.448606	0	0	1	oncogene, TSG, fusion	Rec	TSG
1547	TP53	AGACATTCTCCACTTCTTGTTCCCCACTGA	NonstopDB MUT	0.97148	0	0	1	oncogene, TSG, fusion	Rec	TSG
1572	TRIP11	TATATGATTCTCAAGCCAGAGACAATCTAG	NonstopDB MUT	4.29972	1	0	1	fusion	Dom	OG
1486	U2AF1	TCAGCCATGCCATTTTTACCTTATGTCTGCTAG	NonstopDB MUT	87.8597	1	0	1	oncogene	Dom	OG
403	VHL	AAGATTTCTGTTGAAACTTACACTGTTTCATCTCAGCTTTTGATGGTACTGATGAGTCTTGATCTAGATACAGGACTGGTTCCTTCCTTAGTTTCAAAGTGTCTCATTCTCAGAGTAAAATAG	NonstopDB MUT	5.01051	1	0	1	TSG	Rec	TSG
1211	VHL	TGTAGATTTCTGTTGAAACTTACACTGTTTCATCTCAGCTTTTGA	NonstopDB MUT	24.3157	1	1	1	TSG	Rec	TSG
1212	VHL	TGCAGATTTCTGTTGAAACTTACACTGTTTCATCTCAGCTTTTGA	NonstopDB MUT	30.1534	1	1	1	TSG	Rec	TSG
1233	VHL	TTAAGATTTCTGTTGAAACTTACACTGTTTCATCTCAGCTTTTGA	NonstopDB MUT	932.339	1	1	1	TSG	Rec	TSG
1263	VHL	TGGAGATTTCTGTTGAAACTTACACTGTTTCATCTCAGCTTTTGA	NonstopDB MUT	9.1106	1	0	1	TSG	Rec	TSG
938	WDCP	TCATATCTGCAGTGTCCTTGCTGTGTAGCTCTTCAGATGAGACCATTACAAACAAGGCCTGCTTGA	NonstopDB MUT	8.4637	1	0	1	fusion	Dom	OG
1343	ZNF384	TACAGATCCGTGCTGCCACCCACTGGGAAGAGGAAGAAGTAG	NonstopDB MUT	1.62598	0	0	1	fusion	Dom	OG
1344	ZNF384	TATAGATCCGTGCTGCCACCCACTGGGAAGAGGAAGAAGTAG	NonstopDB MUT	0.275402	0	0	1	fusion	Dom	OG
