# Supplementary material for: Suppressive cancer nonstop extension mutations increase C-terminal hydrophobicity and disrupt evolutionarily conserved amino acid patterns
Source: Nat Commun. 2024 Oct 25;15:9209. doi: 10.1038/s41467-024-52779-4 (PMC11502859; doi:10.1038/s41467-024-52779-4)
Supplement: Supplementary file 6 — Supplementary Data 3 [file 41467_2024_52779_MOESM6_ESM.xlsx]

## Sheet: Suppl. Data 3
S. No.	Name	Sequence	Purpose
Primers
1	FW_library	CTCGGCATGGACGAGCTGTACAAG	For amplifying the oligo pool and the plasmid library
2	RV_library	CTGCACTGACGACGTGCACTCTGT
3	FW_NGS_deg6	AATGATACGGCGACCACCGAGATCTACACTCTTTCCCTACACGACGCTCTTCCGATCTNNNNNNCTCGGCATGGACGAGCTGTACAAG	NGS primers
4	FW_NGS_deg7	AATGATACGGCGACCACCGAGATCTACACTCTTTCCCTACACGACGCTCTTCCGATCTNNNNNNNCTCGGCATGGACGAGCTGTACAAG
5	FW_NGS_deg8	AATGATACGGCGACCACCGAGATCTACACTCTTTCCCTACACGACGCTCTTCCGATCTNNNNNNNNCTCGGCATGGACGAGCTGTACAAG
6	FW_NGS_deg9	AATGATACGGCGACCACCGAGATCTACACTCTTTCCCTACACGACGCTCTTCCGATCTNNNNNNNNNCTCGGCATGGACGAGCTGTACAAG
7	RV_NGS_index8	CAAGCAGAAGACGGCATACGAGATTCAAGTGTGACTGGAGTTCAGACGTGTGCTCTTCCGATCTCTGCACTGACGACGTGCACTCTGT
8	RV_NGS_index9	CAAGCAGAAGACGGCATACGAGATCTGATCGTGACTGGAGTTCAGACGTGTGCTCTTCCGATCTCTGCACTGACGACGTGCACTCTGT
9	RV_NGS_index10	CAAGCAGAAGACGGCATACGAGATAAGCTAGTGACTGGAGTTCAGACGTGTGCTCTTCCGATCTCTGCACTGACGACGTGCACTCTGT
10	RV Validation_TSGs	ACGACGTGCACTCTGTGCG	Amplify validation TSG gene fragments along with FW_library
11	FW SDM_PTEN_A	GAGCTGTACAAGGCCATTTTTTTTTATCAAG	SDM, PTEN *>A
12	FW SDM_PTEN_D	GAGCTGTACAAGGACATTTTTTTTTATCAAG	SDM, PTEN *>D
13	FW SDM_PTEN_G	GAGCTGTACAAGGGCATTTTTTTTTATCAAG	SDM, PTEN *>G
14	FW SDM_PTEN_E	GAGCTGTACAAGGAGATTTTTTTTTATCAAG	SDM, PTEN *>E
15	FW SDM_PTEN_F	GAGCTGTACAAGTTCATTTTTTTTTATCAAG	SDM, PTEN *>F
16	FW SDM_PTEN_H	GAGCTGTACAAGCACATTTTTTTTTATCAAG	SDM, PTEN *>H
17	FW SDM_PTEN_I	GAGCTGTACAAGATCATTTTTTTTTATCAAG	SDM, PTEN *>I
18	FW SDM_PTEN_K	GAGCTGTACAAGAAGATTTTTTTTTATCAAG	SDM, PTEN *>K
19	FW SDM_PTEN_M	GAGCTGTACAAGATGATTTTTTTTTATCAAG	SDM, PTEN *>M
20	FW SDM_PTEN_N	GAGCTGTACAAGAACATTTTTTTTTATCAAG	SDM, PTEN *>N
21	FW SDM_PTEN_P	GAGCTGTACAAGCCCATTTTTTTTTATCAAG	SDM, PTEN *>P
22	FW SDM_PTEN_Q	GAGCTGTACAAGCAGATTTTTTTTTATCAAG	SDM, PTEN *>Q
23	FW SDM_PTEN_R	GAGCTGTACAAGAGAATTTTTTTTTATCAAG	SDM, PTEN *>R
24	FW SDM_PTEN_T	GAGCTGTACAAGACCATTTTTTTTTATCAAG	SDM, PTEN *>T
25	FW SDM_PTEN_V	GAGCTGTACAAGGTGATTTTTTTTTATCAAG	SDM, PTEN *>V
26	FW SDM_PTEN_W	GAGCTGTACAAGTGGATTTTTTTTTATCAAG	SDM, PTEN *>W
27	FW SDM_PTEN_Y	GAGCTGTACAAGTACATTTTTTTTTATCAAG	SDM, PTEN *>Y
28	FW SDM_1579_I > E	AGCTGTACAAGTGCGAGTTTTTTTATCAAGAGG	SDM, PTEN interrupt "IFFY" motif
29	FW SDM_1596_I > E	AGCTGTACAAGTTAGAGTTTTTTTATCAAGAGG
30	FW SDM_1627_I > E	AGCTGTACAAGTCAGAGTTTTTTTATCAAGAGG
31	RV SDM_PTEN	GTCCATGCCGAGAGTGATC	SDM PTEN *>All AA and SDM, PTEN interrupt IFFY motif
32	FW PTEN CDS	ATGACAGCCATCATCAAAGAG	Cloning the PTEN CDS with Kozak sequence, GS linker and HA tag into the dual fluorescent reporter
33	RV_PT_Puro	TCAGGCACCGGGCTTGCGG
34	RV GA PT_CDS	TTGTAATCCAGAGGTTGATTTCAGGCACCGGGCTTGCGG
35	FW kz_Flag-HA-GS	CTGCAGATATCAACAAGTTT GCCGCCATGGACTACAAGG
36	RV1 kz_Flag-HA-GS	GCTGCCGCCGCCGCC AGCGTAATCGGGCACGTC
37	RV2 kz_Flag-HA-GS	TCTTTGATGATGGCTGTCAT GCTGCCGCCGCCGCC
38	FW_PTEN_seq	GTTGAACATCTTAAGAAGAGGG	To sequence the PTEN gene around the STOP codon after CRISPR editing
39	RV_PTEN_seq	ACCCTGTGGATGTATAGGGT
40	FW_GATA1_CDS	ACGCTGGCGGCGGCGGCAGCATGGAGTTCCCTGGCCTG	To amplify the GATA1 CDS from the TFORF2242 plasmid (Addgene Plasmid #141986)
41	RV_GATA1_CDS	TCATGAGCTGAGCGGAGCCACC
42	FW_B2M_CDS	ACGCTGGCGGCGGCGGCAGCATGTCTCGCTCCGTGGCC	To amplify the B2M CDS from the pHAGE-B2M plasmid (Addgene plasmid #116715)
43	RV_B2M_CDS	TTACATGTCTCGATCCCACTTAACTATC
44	FW_CDKN1B_CDS	ACGCTGGCGGCGGCGGCAGCATGTCAAACGTGCGAGTG	To amplify the CDKN1B CDS from the p27-IRES-mCherry (Addgene plasmid #80143)
45	RV_CDKN1B_CDS	TTACGTTTGACGTCTTCTGA
46	FW_MLH1_CDS	ACGCTGGCGGCGGCGGCAGCATGTCGTTCGTGGCAGG	To amplify the MLH1 CDS from the pCEP9-MLH1 (addgene plasmid #16458)
47	RV_MLH1_CDS	TTAACACCTCTCAAAGACTTTG
48	FW SDM GATA1	GCTCCGCTCAGCTCATCAACCTTCAAAGCTTTTG	To introduce the *>S mutation into the wildtype GATA1 plasmid
49	RV SDM GATA1	CACCACAGTAGTGCTGGTGGTG
50	FW SDM B2M	GATCGAGACATGCAAGCAGCATCATGGAGGTTT	To introduce the *>Q mutation into the wildtype B2M plasmid
51	RV SDM B2M	CCACTTAACTATCTTGGGCTGTGAC
52	FW SDM CDKN1B *>L	GACGTCAAACGTTAACAGCTCGAATTAAG	To introduce the *>L and *>S mutations into the wildtype CDKN1B plasmid
53	FW SDM CDKN1B *>S	GACGTCAAACGTCAACAGCTCGAATTAAG
54	RV SDM CDKN1B	TTCTGAGGCCAGGCTTCTT
55	FW SDM MLH1 *>K	GTCTTTGAGAGGTGTAAAATATGGTTATTTATG	To introduce the *>K and *>Y mutations into the wildtype MLH1 plasmid
56	FW SDM MLH1 *>Y	GTCTTTGAGAGGTGTTATATATGGTTATTTATG
57	RV SDM MLH1	TTTGTATAGATCAGGCAGGTTAGC
58	FW kz-FLAG-HA-GS linker	TGAAGCGGCCCTGCAGATATCAACAAGTTTGCCGCCATGGACTACAAGGACGACGATGACAAGTACCCTTATGACGTGCCCGATTACGCTGGCGGCGGCGGCAGC	Used in Gibson assemby to introduce the kozak sequence, FLAG and HA tags and GF linker to the plasmid along with the amplified CDS
59	RV kz-FLAG-HA-GS linker	GCTGCCGCCGCCGCCAGCGTAATCGGGCACGTCATAAGGGTACTTGTCATCGTCGTCCTTGTAGTCCATGGCGGCAAACTTGTTGATATCTGCAGGGCCGCTTCA
60	FW tag	TGAAGCGGCCCTGCAGATATCAACAAG	To amplify the kozak, GLAG-tag, HA-tag, GS-linker fragment for Gibson assembly
61	RV tag	GCTGCCGCCGCCGCCAGCGT
62	FW_overexpression_seq	ATTTGCCCTTTTTGAGTTTG	To sequence the overexpression plasmids for B2M, CDKN1B, MLH1, ACO2, GATA1 and PRKCh
63	FW_B2M_seq	AGTGGAGCATTCAGACTTG	To sequence the end of the B2M CDS
64	FW_CDKN1B_seq	AGACTGATCCGTCGGACAG	To sequence the end of the CDKN1B CDS
65	FW_MLH1_seq	GTGGAACACATTGTCTATAAAG	To sequence the end of the MLH1 CDS
66	FW_ACO2_seq	CTGACCTTCGCTGACCCGG	To sequence the end of the ACO2 CDS
67	FW_GATA1_seq	GCTTCAGGCCTGACACTGG	To sequence the end of the GATA1 CDS
68	FW_PRKCH_seq	AACCGCCTTTCAGACCCAG	To sequence the end of the PRKCH CDS
Gene Blocks for checking the effect of the inert sequence- IDT
1	gB-WT SMAD4	CTCGGCATGGACGAGCTGTACAAGTGAGGTCTTTTACCGTTGGGGCCCTTAACCTTATCAGGATGGTGGACTACAAAATACAATCCTGTTTATAATCTGAAGATATATTTCACTTTTGTTCTGCTTTATCTTTTCATAAAGGGTTGAACAGAGTGCACGTCGTCAGTGCAGTCCCTCCCCCCCCCCTAACGTTAC	Gene block encdoing WT SMAD4 extension with Gibson arms for cloning into the dual fluorescent reporter
2	gB-WT SMAD4-inert seq1	CTCGGCATGGACGAGCTGTACAAGTGAGGTCTTTTACCGTTGGGGCCCTTAACCTTATCAGGATGGTGGACTACAAAATACAATCCTGTTTATAATCTGAAGATATATTTCACTTTTGTTCTGCTTTATCTTTTCATAAAGGGTTGAACATTAGCAGATCAAAATAACTGAGATCGATTACCTAAAGTAACAGCACTATTAGTCACTGTCTACAAAGAGGCGAGACACCCATCCTCTTTGGGTGATCCTACATTGAATTTCAATTCTCAAACTGAGACAGAGTGCACGTCGTCAGTGCAGTCCCTCCCCCCCCCCTAACGTTAC	Gene block encdoing WT SMAD4 extension with the inert sequence with Gibson arms for cloning into the dual fluorescent reporter
3	gB-NS SMAD4	CTCGGCATGGACGAGCTGTACAAGTGCGGTCTTTTACCGTTGGGGCCCTTAACCTTATCAGGATGGTGGACTACAAAATACAATCCTGTTTATAATCTGAAGATATATTTCACTTTTGTTCTGCTTTATCTTTTCATAAAGGGTTGAACAGAGTGCACGTCGTCAGTGCAGTCCCTCCCCCCCCCCTAACGTTAC	Gene block encdoing Nonstop SMAD4 extension with Gibson arms for cloning into the dual fluorescent reporter
4	gB-NS SMAD4-inert seq1	CTCGGCATGGACGAGCTGTACAAGTGCGGTCTTTTACCGTTGGGGCCCTTAACCTTATCAGGATGGTGGACTACAAAATACAATCCTGTTTATAATCTGAAGATATATTTCACTTTTGTTCTGCTTTATCTTTTCATAAAGGGTTGAACATTAGCAGATCAAAATAACTGAGATCGATTACCTAAAGTAACAGCACTATTAGTCACTGTCTACAAAGAGGCGAGACACCCATCCTCTTTGGGTGATCCTACATTGAATTTCAATTCTCAAACTGAGACAGAGTGCACGTCGTCAGTGCAGTCCCTCCCCCCCCCCTAACGTTAC	Gene block encdoing Nonstop SMAD4 extension with the inert sequence with Gibson arms for cloning into the dual fluorescent reporter
5	gB-STOP	CGTGACCGCCGCCGGGATCACTCTCGGCATGGACGAGCTGTACAAGTGAACAGAGTGCACGTCGTCAGTGCAGTCCCTCCCCCCCCCCTAACGTTACTGGCCGAAGCCGCTTGGAATAAGGCCGG	Gene block encdoing the stop codon TGA with Gibson arms for cloning into the dual fluorescent reporter
Gene Blocks containing C-terminal extension sequences from Group 1 anf Group 2 overexpression plasmids - IDT
1	GATA1	GTGGTGGCTCCGCTCAGCTCATGAACCTTCAAAGCTTTTGTAAAATAATGATATCCAGCACAGTGGCGGCCGCTCGAGTCTAGAGGGCCCGGACTACAAGGATGACGATGACAAAACGCGTACCGGTTAGTAATGAGTTTGGAATTAATTCTGTGGAATGTGTGTCAGTTAGGGTGTGGAAAGTCCCCAGGCTCCCCAGGC	Gene block encdoing WT GATA1 extension with Gibson arms for cloning into the overexpression lentiviral vector with FLAG-HA tag
2	B2M extension	GTTAAGTGGGATCGAGACATGTAAGCAGCATCATGGAGGTTTGAAGATGCCGCATTTGGATTGGATGAATTCCAAATTCTGCTTGCTTGCTTTTTAATATTGATATGCTTATACACTTACACTTTATGCACAAAATTGTTTTTGATCCATGGTTTGCTGAATCCACAGATGTGGAGCCCCTGGATACGGAAGGCCCGCTGTACTTTGAATGACAAATAAtgatatccagcacagtggcggccgctcgagtctagagggcccggactacaaggatgacgatgacaaaacgcgtaccggttagtaatgagtttggaattaattctgtggaatgtgtgtcagttagGGTGTGGAAAGTCCCCAGGCTCCCCAGGC	Gene block encdoing WT B2M extension with Gibson arms for cloning into the overexpression lentiviral vector with FLAG-HA tag
3	CDKN1B extension	GGCCTCAGAAGACGTCAAACGTAAACAGCTCGAATTAAGAATATGTTTCCTTGTTTATCAGATACATCACTGCTTGATGAAGCAAGGAAGATATACATGAAAATTTTAAAAATACATATCGCTGACTTCATGGAATGGACATCCTGTATAAGCACTGAAAAACAACAACACAATAACACTAAAATTTTAGGCACTCTTAAATGAtgatatccagcacagtggcggccgctcgagtctagagggcccggactacaaggatgacgatgacaaaacgcgtaccggttagtaatgagtttggaattaattctgtggaatgtgtgtcagttag GGTGTGGAAAGTCCCCAGGCTCCCCAGGC	Gene block encdoing WT CDKN1B extension with Gibson arms for cloning into the overexpression lentiviral vector with FLAG-HA tag
4	MLH1 extension	TACAAAGTCTTTGAGAGGTGTTAAATATGGTTATTTATGCACTGTGGGATGTGTTCTTCTTTCTCTGTATTCCGATACAAAGTGTTGTATCAAAGTGTGATATACAAAGTGTACCAACATAAGTGTTGGTAGTGATATCCAGCACAGTGGCGGCCGCTCGAGTCTAGAGGGCCCGGACTACAAGGATGACGATGACAAAACGCGTACCGGTTAGTAATGAGTTTGGAATTAATTCTGTGGAATGTGTGTCAGTTAGGGTGTGGAAAGTCCCCAGGCTCCCCAGGC	Gene block encdoing WT MLH1 extension with Gibson arms for cloning into the overexpression lentiviral vector with FLAG-HA tag
Gene fragments for validation of TSGs - Twist Bioscience
1	APC *>E	ACATTAGCAGATCAAAATAACTGAGATCGATTACCTAAAGTAACAGCACTATTAGTCACTGTCTACAAAGAGGCGAGACACCCACTCGGCATGGACGAGCTGTACAagGAAAAGAGAGGAAGAATGAAACTAAGAAAATTCTATGTTAATTACAACTGCTATATAGACATTTTGTTTCAAATGAAACTTTAAGCGGCCGCAcAgAGTGCAcgTCGTCAGTGCagTCCTCTTTGGGTGATCCTACATTGAATTTCAATTCTCAAACTGAGGACAGCGTAGTATCTGTCGGTCGTATTCGTG	Gene fragment encdoing the APC extension with Gibson arms for cloning into the dual fluorescent reporter
2	B2M *>Q	ACATTAGCAGATCAAAATAACTGCTCGGCATGGACGAGCTGTACAagCAAGCAGCATCATGGAGGTTTGAAGATGCCGCATTTGGATTGGATGAATTCCAAATTCTGCTTGCTTGCTTTTTAATATTGATATGCTTATACACTTACACTTTATGCACAAAATTGTTTTTGATCCATGGTTTGCTGAATCCACAGATGTGGAGCCCCTGGATACGGAAGGCCCGCTGTACTTTGAATGACAAATAAGCGGCCGCAcAgAGTGCAcgTCGTCAGTGCagCGATTACCTAAAGTAACAGCACT	Gene fragment encdoing the B2M extension with Gibson arms for cloning into the dual fluorescent reporter
3	CASP8 *>S	ACATTAGCAGATCAAAATAACTGAGATCGATTACCTAAAGTAACAGCACTCGGCATGGACGAGCTGTACAagTCATGGTGCTATTTTGTTTGTTTTGTTTTGTTTTGTTTTTTTGAGACAGAATCTCGCTCTGTCGCCCAGGCTGGAGTGCAGTGGCGTGATCTCGGCTCACCGCAAGCTCCGCCTCCCGGGTTCAGGCCATTCTCCTGCTGAGCGGCCGCAcAgAGTGCAcgTCGTCAGTGCagCACTGTCTACAAAGAGGCGAGACACCCATCCTCTTTGGGTGATCCTACATTGAAT	Gene fragment encdoing the CASP8 extension with Gibson arms for cloning into the dual fluorescent reporter
4	CDKN1B *>L	ACATTAGCAGATCAAAATAACTGAGATCGATTACCCTCGGCATGGACGAGCTGTACAagTTAACAGCTCGAATTAAGAATATGTTTCCTTGTTTATCAGATACATCACTGCTTGATGAAGCAAGGAAGATATACATGAAAATTTTAAAAATACATATCGCTGACTTCATGGAATGGACATCCTGTATAAGCACTGAAAAACAACAACACAATAACACTAAAATTTTAGGCACTCTTAAATGAGCGGCCGCAcAgAGTGCAcgTCGTCAGTGCagTAAAGTAACAGCACTATTAGTCACTG	Gene fragment encdoing the CDKN1B extension with Gibson arms for cloning into the dual fluorescent reporter
5	CDKN1B *>S	ACATTAGCAGATCAAAATAACTGAGATCGATTACCCTCGGCATGGACGAGCTGTACAagTCAACAGCTCGAATTAAGAATATGTTTCCTTGTTTATCAGATACATCACTGCTTGATGAAGCAAGGAAGATATACATGAAAATTTTAAAAATACATATCGCTGACTTCATGGAATGGACATCCTGTATAAGCACTGAAAAACAACAACACAATAACACTAAAATTTTAGGCACTCTTAAATGAGCGGCCGCAcAgAGTGCAcgTCGTCAGTGCagTAAAGTAACAGCACTATTAGTCACTG
6	MLH1 *>K	ACATTAGCAGATCAAAATAACTGAGATCGATTACCTAAAGTAACAGCACTATTAGTCACTGTCTACAAAGAGCTCGGCATGGACGAGCTGTACAagAAAATATGGTTATTTATGCACTGTGGGATGTGTTCTTCTTTCTCTGTATTCCGATACAAAGTGTTGTATCAAAGTGTGATATACAAAGTGTACCAACATAAGTGTTGGTAGGCGGCCGCAcAgAGTGCAcgTCGTCAGTGCagGCGAGACACCCATCCTCTTTGGGTGATCCTACATTGAATTTCAATTCTCAAACTGAGGACA	Gene fragment encdoing the MLH-1 extension with Gibson arms for cloning into the dual fluorescent reporter
7	MLH1 *>Y	ACATTAGCAGATCAAAATAACTGAGATCGATTACCTAAAGTAACAGCACTATTAGTCACTGTCTACAAAGAGCTCGGCATGGACGAGCTGTACAagTATATATGGTTATTTATGCACTGTGGGATGTGTTCTTCTTTCTCTGTATTCCGATACAAAGTGTTGTATCAAAGTGTGATATACAAAGTGTACCAACATAAGTGTTGGTAGGCGGCCGCAcAgAGTGCAcgTCGTCAGTGCagGCGAGACACCCATCCTCTTTGGGTGATCCTACATTGAATTTCAATTCTCAAACTGAGGACA
8	PTEN *>C	ACATTAGCAGATCAAAATAACTGAGATCGATTACCTAAAGTAACAGCACTATTAGTCACTGTCTACAAAGAGGCGAGACACCCATCCTCTTTGGGTGATCCTACATTGAATTCTCGGCATGGACGAGCTGTACAagTGCATTTTTTTTTATCAAGAGGGATAAGCGGCCGCAcAgAGTGCAcgTCGTCAGTGCagTCAATTCTCAAACTGAGGACAGCGTAGTATCTGTCGGTCGTATTCGTGTATAAGTCAAGAATGGAACATACTTTGAAATAAGCGGCATCATCAGGCAATGAGTGT	Gene fragment encdoing the PTEN extension with Gibson arms for cloning into the dual fluorescent reporter
9	PTEN *>L	ACATTAGCAGATCAAAATAACTGAGATCGATTACCTAAAGTAACAGCACTATTAGTCACTGTCTACAAAGAGGCGAGACACCCATCCTCTTTGGGTGATCCTACATTGAATTCTCGGCATGGACGAGCTGTACAagTTAATTTTTTTTTATCAAGAGGGATAAGCGGCCGCAcAgAGTGCAcgTCGTCAGTGCagTCAATTCTCAAACTGAGGACAGCGTAGTATCTGTCGGTCGTATTCGTGTATAAGTCAAGAATGGAACATACTTTGAAATAAGCGGCATCATCAGGCAATGAGTGT
10	PTEN *>S	ACATTAGCAGATCAAAATAACTGAGATCGATTACCTAAAGTAACAGCACTATTAGTCACTGTCTACAAAGAGGCGAGACACCCATCCTCTTTGGGTGATCCTACATTGAATTCTCGGCATGGACGAGCTGTACAagTCAATTTTTTTTTATCAAGAGGGATAAGCGGCCGCAcAgAGTGCAcgTCGTCAGTGCagTCAATTCTCAAACTGAGGACAGCGTAGTATCTGTCGGTCGTATTCGTGTATAAGTCAAGAATGGAACATACTTTGAAATAAGCGGCATCATCAGGCAATGAGTGT
